# Supplementary material for: Effects of Eucalyptus Biochar on Intestinal Health and Function in Largemouth Bass (Micropterus salmoides)
Source: Biology (Basel). 2025 Dec 7;14(12):1754. doi: 10.3390/biology14121754 (PMC12731124; doi:10.3390/biology14121754)
Supplement: Supplementary file 1 [file biology-14-01754-s001.zip]

Archive with 1 entries (1 files):
- biology-3976500-supplementary.pdf
